# Supplementary material for: Correlates of Physical Activity of Children and Adolescents with Autism Spectrum Disorder in Low- and Middle-Income Countries: A Systematic Review of Cross-Sectional Studies
Source: Int J Environ Res Public Health. 2022 Dec 5;19(23):16301. doi: 10.3390/ijerph192316301 (PMC9738504; doi:10.3390/ijerph192316301)
Supplement: Supplementary file 1 [file ijerph-19-16301-s001.zip]

Archive with 1 entries (1 files):
- ijerph-2031642-supplementary.pdf
